# Supplementary material for: A Passerine Bird's Evolution Corroborates the Geologic History of the Island of New Guinea
Source: PLoS One. 2011 May 6;6(5):e19479. doi: 10.1371/journal.pone.0019479 (PMC3089620; doi:10.1371/journal.pone.0019479)
Supplement: Table S1 — Location of sites sampled in New Guinea and surrounding islands. (XLS) [file pone.0019479.s002.xls]

## Sheet: All samples
Table S1: Location of sites sampled in New Guinea and surrounding islands.
Geographic region	Abbreviation	Localities	N	Subspecies designation	Latitude (dd)	Longitude (dd)	Elevation (m)
Bintuni Basin	BB	Arfak*	1	megarhynchus	-1.08333	133.967	2209
		Kapaur*	1	megarhynchus	-2.91667	132.3	-1
		Yiwi*	1	megarhynchus	-1.5	134.033	1276
		Dorey*	1	megarhynchus	-0.76667	131.533	-1
		Wondiwoi*	2	ferrugineus	-2.75	134.583	1926
		Musera Menoo*	1	ferrugineus	-3.58406	135.484	302
		Gebroiders*	1	ferrugineus	-3.64922	135.97	995
Meervlakte Basin	MB	Ifaar*	1	hybridus	-2.56667	140.517	249
		Bernhard Camp*	2	idenburgi	-3.5	139.15	868
		Hollandia*	1	hybridus	-2.53333	140.7	1
Sepik-Ramu Basin	SRB	Gahom	2	maeandrinus	-4.61525	142.713	252
		Tikiam	14	tappenbecki	-4.4825	145.032	160
		Surim	5	madaraszi	-5.87465	146.72	1216
		Tarona	2	madaraszi	-5.85967	146.736	341
		Ohu Village	1	tappenbecki	-5.16	145.65	120
South Papuan Basin	SPB	Ekame	17	wuroi	-6.09028	141.52	49
		Lake Habbema*	1	wuroi	-4.11345	138.7	2808
		Parimau*	1	wuroi	-4.51667	136.6	33
		Wataikwa River*	1	wuroi	-4.4213	136.735	105
Trans-Fly Lowlands	TF	Mabaduane*	1	goodsoni	-9.26667	142.733	-2
		Tarare*	1	goodsoni	-8.83333	141.867	18
		Wuroi-Oriomo River*	1	goodsoni	-8.83333	143.117	88
South Papuan Peninsula	SPP	Ivimka	13	despectus	-7.73472	146.496	247
		Variata National Park	15	despectus	-9.43	147.365	669
		Pipeline Camp	3	palmeri	-7.32205	145.037	113
		Darkend Camp	6	palmeri	-7.06995	144.313	172
		Tau-telo	2	palmeri	-6.604	145.194	1254
		Aedo	2	palmeri	-6.69444	145.107	970
		Oo-pio	2	palmeri	-6.7885	145.037	798
		Sapoa Camp	23	palmeri	-6.92111	144.963	330
		Herowana	2	palmeri	-6.61	145.198	1254
Cape Vogel Basin	CVB	Mt. Suckling	6	superfluus	-9.54718	149.071	646
		Kamiali	12	neos	-7.30047	147.143	-2
Eastern Islands	EI	Fergusson*	6	fortis	-9.5	150.667	260
		Goodenough*	2	fortis	-9.36667	150.267	951
		Normanby	2	fortis	-10.0417	150.982	170
		Kaileuna Is, Trobriands*	2	trobriandi	-8.53333	150.95	-2
		Sudest, Tagula Is.*	2	discolor	-11.5	153.5	251
Western Islands	WI	Waigeo*	3	affinis	-0.23	130.8	-2
		Aru* (Wokan, Dobbo)	2	aruensis	-5.61667	134.5	89
		Salawati*	1	megarhynchus	-1.11667	130.867	116
		Batanta*	3	batantae	-0.86667	130.6	643
		Misool*	2	misoliensis	-1.86667	130.167	305
		Japen*	3	obscurus	-1.75	136.25	960
Australia C. megarhynchus		Cape York*	1	normani	-12	142.5	60
OUTGROUP
Pitohui incertus		Ekame	1
		NTotal	174
* indicates sample from museum skin
