# Supplementary material for: A Passerine Bird's Evolution Corroborates the Geologic History of the Island of New Guinea
Source: PLoS One. 2011 May 6;6(5):e19479. doi: 10.1371/journal.pone.0019479 (PMC3089620; doi:10.1371/journal.pone.0019479)
Supplement: Table S2 — Detailed specimen data for all samples used in this study. (XLS) [file pone.0019479.s003.xls]

## Sheet: Sheet1
Table S2: Detailed specimen data for all samples used in this study.
						Accession number Genebank
Museum Tissue #	Genus	Species	Subspecies	Localities	Tissue Type	Cyt B	ATPase8	ND2	AR35	Specimen type	Collection Date	Collector
1002	Colluricincla	megarhyncha	despectus	Variata National Park	Fresh Tissue	HM006185	HM006527	HM006698	HM006296	netted bird; no voucher	Unknown	J. Dumbacher and R. Fleischer
1006	Colluricincla	megarhyncha	despectus	Variata National Park	Fresh Tissue	HM006186	HM006528	HM006699	HM006297	netted bird; no voucher	Unknown	J. Dumbacher and R. Fleischer
1014	Colluricincla	megarhyncha	despectus	Variata National Park	Fresh Tissue	HM006187	HM006529	HM006700	HM006298	netted bird; no voucher	Unknown	J. Dumbacher and R. Fleischer
1030	Colluricincla	megarhyncha	despectus	Variata National Park	Fresh Tissue	HM006188	HM006530	HM006701	HM006299	netted bird; no voucher	Unknown	J. Dumbacher and R. Fleischer
93016	Colluricincla	megarhyncha	tappenbecki	Ohu Village	Fresh Tissue	HM006126	HM006464	HM006635	HM006302	netted bird; no voucher	1993-04-11	Thane Pratt
042-01101	Colluricincla	megarhyncha	despectus	Variata National Park	Fresh Tissue	HM006174	HM006516	HM006687		netted bird; no voucher	1995-11-07	J. Dumbacher
042-01102	Colluricincla	megarhyncha	despectus	Variata National Park	Fresh Tissue	HM006175	HM006517	HM006688	HM006286	netted bird; no voucher	1995-11-10	J. Dumbacher
042-01121	Colluricincla	megarhyncha	despectus	Variata National Park	Fresh Tissue	HM006176	HM006518	HM006689	HM006287	netted bird; no voucher	1996-02-20	J. Dumbacher
042-01135	Colluricincla	megarhyncha	wuroi	Ekame	Fresh Tissue	HM006074	HM006412	HM006583	HM006339	netted bird; no voucher	1997-09-18	J. Dumbacher
042-09001	Colluricincla	megarhyncha	despectus	Variata National Park	Fresh Tissue	HM006177	HM006519	HM006690	HM006288	netted bird; no voucher	2000-05-24	J. Dumbacher
042-09002	Colluricincla	megarhyncha	despectus	Variata National Park	Fresh Tissue	HM006178	HM006520	HM006691	HM006289	netted bird; no voucher	2000-05-25	J. Dumbacher
042-09003	Colluricincla	megarhyncha	despectus	Variata National Park	Fresh Tissue	HM006179	HM006521	HM006692	HM006290	netted bird; no voucher	2000-06-04	J. Dumbacher
042-09004	Colluricincla	megarhyncha	despectus	Variata National Park	Fresh Tissue	HM006180	HM006522	HM006693	HM006291	netted bird; no voucher	2000-06-09	J. Dumbacher
042-09005	Colluricincla	megarhyncha	despectus	Variata National Park	Fresh Tissue	HM006181	HM006523	HM006694	HM006292	netted bird; no voucher	2000-06-26	J. Dumbacher
042-09006	Colluricincla	megarhyncha	despectus	Variata National Park	Fresh Tissue	HM006182	HM006524	HM006695	HM006293	netted bird; no voucher	Unknown	J. Dumbacher
042-09007	Colluricincla	megarhyncha	despectus	Variata National Park	Fresh Tissue	HM006183	HM006525	HM006696	HM006294	netted bird; no voucher	Unknown	J. Dumbacher
042-09008	Colluricincla	megarhyncha	despectus	Variata National Park	Fresh Tissue	HM006184	HM006526	HM006697	HM006295	netted bird; no voucher	Unknown	J. Dumbacher
AMNH 223992	Colluricincla	megarhyncha	fortis	Goodenough, D'Entrecasteau Is.	Museum skin sample	HM006034	HM006372	HM006546	HM006195	AMNH Round Skin	1928-11-16	Small No. 288
AMNH 224000	Colluricincla	megarhyncha	trobriandi	Kaileuna, Trobriands Is.	Museum skin sample	HM006057	HM006395	HM006566	HM006206	AMNH Round Skin	1928-11-03	Whitney South Seas expedition No 205
AMNH 224001	Colluricincla	megarhyncha	trobriandi	Kaileuna, Trobriands Is.	Museum skin sample	HM006058	HM006396	HM006567	HM006207	AMNH Round Skin	1928-11-03	Whitney South Seas expedition No 204
AMNH 294181	Colluricincla	megarhyncha	megarhynchus	Yiwi	Museum skin sample	HM006043	HM006381	HM006553	HM006190	AMNH Round Skin	1928-04-23	E. Mayr 782
AMNH 294186	Colluricincla	megarhyncha	hybridus	Ifaar	Museum skin sample	HM006038	HM006376		HM006251	AMNH Round Skin	1928-10-02	E. Mayr 2778
AMNH 300924	Colluricincla	megarhyncha	affinis	Waigeo	Museum skin sample	HM006022	HM006359	HM006533	HM006337	AMNH Round Skin	1937-05-16	Stein 1072
AMNH 300933	Colluricincla	megarhyncha	affinis	Waigeo	Museum skin sample	HM006023	HM006360	HM006534	HM006338	AMNH Round Skin	1931-05-10	G. Stein 1071
AMNH 301680	Colluricincla	megarhyncha	obscurus	Japen Is.	Museum skin sample	HM006055	HM006393	HM006564	HM006332	AMNH Round Skin	1931-03-13	G. Stein 555
AMNH 301681	Colluricincla	megarhyncha	obscura	Japen Is.	Museum skin sample	HM006054	HM006392		HM006333	AMNH Round Skin	1931-03-13	G. Stein 557
AMNH 301684	Colluricincla	megarhyncha	obscurus	Japen Is.	Museum skin sample	HM006056	HM006394	HM006565	HM006334	AMNH Round Skin	1931-03-06	G. Stein cat no. 443
AMNH 302313	Colluricincla	megarhyncha	ferruginea	Musera Menoo	Museum skin sample	HM006031	HM006369	HM006543	HM006192	AMNH Round Skin	1931-08-05	G. Stein 2550
AMNH 302919	Colluricincla	megarhyncha	ferruginea	Gebroiders	Museum skin sample	HM006032	HM006370	HM006544	HM006191	AMNH Round Skin	1930-08-02	F. Shaw and Meyer No. 272
AMNH 330067	Colluricincla	megarhyncha	fortis	Fergusson, D'Entrecasteau Is.	Museum skin sample	HM006035	HM006373	HM006547		AMNH Round Skin	1929-01-01	Whitney South Seas expedition No 36793
AMNH 330084	Colluricincla	megarhyncha	discolor	Sudest, Tagula Is.	Museum skin sample	HM006029	HM006367	HM006541	HM006204	AMNH Round Skin	1929-02-15	R. H. Beck and J. G. Correia No. 36747
AMNH 341689	Colluricincla	megarhyncha	maeandrinus	Lake Habbema	Museum skin sample	HM006042	HM006380	HM006552	HM006249	AMNH Round Skin	1938-10-27	Archbold, Rand, Richardson 7680
AMNH 341694	Colluricincla	megarhyncha	idenburgi	Bernhard Camp	Museum skin sample	HM006040	HM006378	HM006550		AMNH Round Skin	1939-02-16	Archbold, Rand, and Richardson No. 9495
AMNH 341702	Colluricincla	megarhyncha	idenburgi	Bernhard Camp	Museum skin sample	HM006041	HM006379	HM006551	HM006248	AMNH Round Skin	1939-03-11	Archbold, Rand, and Richardson No. 9924
AMNH 388861	Colluricincla	megarhyncha	fortis	Goodenough, D'Entrecasteau Is.	Museum skin sample	HM006036	HM006374	HM006548	HM006196	AMNH Round Skin	1953-10-10	HM Van Deusen, No. G4 Fourth Archibold Expedition
AMNH 422139	Colluricincla	megarhyncha	goodsoni	Wuroi-Oriomo River	Museum skin sample	HM006059	HM006397	HM006568	HM006266	AMNH Round Skin	1934-02-07	Archbold and Rand No. 2781
AMNH 427298	Colluricincla	megarhyncha	goodsoni	Mabaduane	Museum skin sample	HM006060	HM006398	HM006569	HM006264	AMNH Round Skin	1936-04-23	Archbold, Rand, and Tate No. 3652
AMNH 427305	Colluricincla	megarhyncha	goodsoni	Tarare	Museum skin sample	HM006061	HM006399	HM006570	HM006265	AMNH Round Skin	1936-12-29	Archbold, Rand, and Tate No. 6695
AMNH 468556	Colluricincla	megarhyncha	hybridus	Hollandia	Museum skin sample	HM006039	HM006377		HM006250	AMNH Round Skin	1938-06-16	Archbold, Rand and Richardson
AMNH 656938	Colluricincla	megarhyncha	normani	Cape York	Museum skin sample	HM006053	HM006391	HM006563	HM006189	AMNH Round Skin	1912-06-17	Robin Kemp 1072
AMNH 657007	Colluricincla	megarhyncha	affinis	Waigeo	Museum skin sample	HM006024	HM006361	HM006535		AMNH Round Skin	24-Jan-1903	J. Waterstradt Coll.
AMNH 657019	Colluricincla	megarhyncha	batantae	Batanta Is.	Museum skin sample		HM006364	HM006538		AMNH Round Skin	Feb-1874	Bruijn
AMNH 657023	Colluricincla	megarhyncha	misolensis	Misool Is.	Museum skin sample	HM006047	HM006385	HM006557	HM006335	AMNH Round Skin	11-Jan-1900	Kuhn 1783
AMNH 657026	Colluricincla	megarhyncha	misolensis	Misool Is.	Museum skin sample	HM006048	HM006386	HM006558	HM006336	AMNH Round Skin	12-Jan-1900	Kuhn 1779
AMNH 657039	Colluricincla	megarhyncha	megarhynchus	Kapaur	Museum skin sample	HM006044	HM006382	HM006554	HM006326	AMNH Round Skin	Dec-1896	W. H. Doherty, Coll.
AMNH 657042	Colluricincla	megarhyncha	ferruginea	Wondiwoi	Museum skin sample	HM006033	HM006371	HM006545	HM006193	AMNH Round Skin	1928-07-14	E. Mayr 1535
AMNH 657043	Colluricincla	megarhyncha	ferruginea	Wondiwoi	Museum skin sample	HM006045	HM006383	HM006555	HM006194	AMNH Round Skin	1928-07-14	E. Mayr Coll. 1533
AMNH 657045	Colluricincla	megarhyncha	megarhynchus	Arfak	Museum skin sample	HM006046	HM006384	HM006556	HM006325	AMNH Round Skin	1928-06-16	E. Mayr Coll. 7285
AMNH 657067	Colluricincla	megarhyncha	aruensis	Wokan, Aru Is.	Museum skin sample	HM006025	HM006362	HM006536	HM006328	AMNH Round Skin	2-Oct-1900	Heh. Kuhn
AMNH 657071	Colluricincla	megarhyncha	aruensis	Dobbo, Aru Is.	Museum skin sample	HM006026	HM006363	HM006537	HM006329	AMNH Round Skin	13-Jun-1896	Captain Cayley Webster Collection 148
AMNH 657142	Colluricincla	megarhyncha	fortis	Fergusson, D'Entrecasteau Is.	Museum skin sample	HM006037	HM006375	HM006549	HM006197	AMNH Round Skin	6-Jun-1894	A. S. Meek No. 556
AMNH 657157	Colluricincla	megarhyncha	discolor	Sudest, Tagula Is.	Museum skin sample	HM006030	HM006368	HM006542	HM006205	AMNH Round Skin	1916-03-22	A. S. Meek No. 7299
AMNH 789673	Colluricincla	megarhyncha	batantae	Batanta Is.	Museum skin sample	HM006027	HM006365	HM006539	HM006330	AMNH Round Skin	1964-06-17	E. T. Gilliard
AMNH 789674	Colluricincla	megarhyncha	batantae	Batanta Is.	Museum skin sample	HM006028	HM006366	HM006540	HM006331	AMNH Round Skin	1964-07-03	E. T. Gilliard
KU4689	Colluricincla	megarhyncha	palmeri	Aedo	Fresh Tissue	HM006020	HM006357	HM006531	HM006208	Vouchered Tissue	1996-05-09	A.L. Mack 801
KU4693	Colluricincla	megarhyncha	palmeri	Aedo	Fresh Tissue	HM006021	HM006358	HM006532	HM006209	Vouchered Tissue	1996-05-09	A.L. Mack 805
KU4834	Colluricincla	megarhyncha	despectus/palmeri	Tau-Telo	Fresh Tissue	HM006155	HM006497	HM006668	HM006243	Vouchered Tissue	2002-01-06	B.W. Benz 355
KU4850	Colluricincla	megarhyncha	despectus/palmeri	Tau-Telo	Fresh Tissue	HM006156	HM006498	HM006669	HM006244	Vouchered Tissue	2002-01-07	B.W. Benz 351
KU5137	Colluricincla	megarhyncha	palmeri	Oo-Pio	Fresh Tissue	HM006127	HM006465	HM006636	HM006218	Vouchered Tissue	1996-07-05	A.L. Mack 947
KU5175	Colluricincla	megarhyncha	palmeri	Oo-Pio	Fresh Tissue	HM006128	HM006466	HM006637	HM006219	Vouchered Tissue	1996-07-17	A.L. Mack 988
KU5207	Colluricincla	megarhyncha	despectus	Ivimka	Fresh Tissue	HM006095	HM006433	HM006604	HM006267	Vouchered Tissue	2010-01-01	A.L. Mack
KU5267	Colluricincla	megarhyncha	palmeri	Herowana	Fresh Tissue	HM006093	HM006431	HM006602	HM006216	Vouchered Tissue	1998-11-25	A.L.Mack1139
KU5268	Colluricincla	megarhyncha	palmeri	Herowana	Fresh Tissue	HM006094	HM006432	HM006603	HM006217	Vouchered Tissue	1998-11-25	A.L. Mack 1140
KU5287	Colluricincla	megarhyncha	despectus	Ivimka	Fresh Tissue	HM006096	HM006434	HM006605	HM006268	Vouchered Tissue	2001-01-15	A.L.Mack 1340
KU5290	Colluricincla	megarhyncha	despectus	Ivimka	Fresh Tissue	HM006097	HM006435	HM006606	HM006269	Vouchered Tissue	2001-01-23	A.L.Mack1348
KU5292	Colluricincla	megarhyncha	despectus	Ivimka	Fresh Tissue	HM006098	HM006436	HM006607	HM006270	Vouchered Tissue	2001-01-25	A.L.Mack1356
KU5320	Colluricincla	megarhyncha	despectus	Ivimka	Fresh Tissue	HM006099	HM006437	HM006608	HM006271	Vouchered Tissue	2001-01-01	A.L. Mack
KU5321	Colluricincla	megarhyncha	despectus	Ivimka	Fresh Tissue	HM006100	HM006438	HM006609	HM006272	Vouchered Tissue	2001-01-01	A.L. Mack
KU5322	Colluricincla	megarhyncha	despectus	Ivimka	Fresh Tissue	HM006101	HM006439	HM006610	HM006273	Vouchered Tissue	2001-01-01	A.L. Mack
KU5323	Colluricincla	megarhyncha	despectus	Ivimka	Fresh Tissue	HM006102	HM006440	HM006611	HM006274	Vouchered Tissue	2001-01-01	A.L. Mack
KU5327	Colluricincla	megarhyncha	despectus	Ivimka	Fresh Tissue	HM006103	HM006441	HM006612	HM006275	Vouchered Tissue	2001-01-01	A.L. Mack
KU5328	Colluricincla	megarhyncha	despectus	Ivimka	Fresh Tissue	HM006104	HM006442	HM006613	HM006276	Vouchered Tissue	2001-01-01	A.L. Mack
KU5329	Colluricincla	megarhyncha	despectus	Ivimka	Fresh Tissue	HM006105	HM006443	HM006614	HM006277	Vouchered Tissue	2001-01-01	A.L. Mack
KU5336	Colluricincla	megarhyncha	despectus	Ivimka	Fresh Tissue	HM006106	HM006444	HM006615	HM006278	Vouchered Tissue	2001-01-01	A.L. Mack
KU5337	Colluricincla	megarhyncha	despectus	Ivimka	Fresh Tissue	HM006107	HM006445	HM006616	HM006279	Vouchered Tissue	2001-01-01	A.L. Mack
KU5390	Colluricincla	megarhyncha	palmeri	Sapoa Camp	Fresh Tissue	HM006132	HM006470	HM006641	HM006223	Vouchered Tissue	2002-04-15	A.L. Mack 1461
KU5391	Colluricincla	megarhyncha	palmeri	Sapoa Camp	Fresh Tissue	HM006133	HM006471	HM006642	HM006224	Vouchered Tissue	2002-04-15	A.L. Mack 1461
KU5392	Colluricincla	megarhyncha	palmeri	Sapoa Camp	Fresh Tissue	HM006134	HM006472	HM006643	HM006225	Vouchered Tissue	2002-04-15	A.L. Mack 1461
KU5412	Colluricincla	megarhyncha	palmeri	Sapoa Camp	Fresh Tissue	HM006135	HM006473	HM006644	HM006226	Vouchered Tissue	2002-04-01	J. Dumbacher
KU5413	Colluricincla	megarhyncha	palmeri	Sapoa Camp	Fresh Tissue	HM006136	HM006474	HM006645	HM006227	Vouchered Tissue	2002-04-01	J. Dumbacher
KU5430	Colluricincla	megarhyncha	palmeri	Sapoa Camp	Fresh Tissue	HM006137	HM006475	HM006646	HM006228	Vouchered Tissue	2002-04-17	J. Dumbacher 218
KU5431	Colluricincla	megarhyncha	palmeri	Sapoa Camp	Fresh Tissue	HM006138	HM006476	HM006647	HM006229	Vouchered Tissue	2002-04-01	J. Dumbacher
KU5437	Colluricincla	megarhyncha	palmeri	Sapoa Camp	Fresh Tissue	HM006139	HM006477	HM006648	HM006230	Vouchered Tissue	2002-04-18	J. Dumbacher 220
KU5438	Colluricincla	megarhyncha	palmeri	Sapoa Camp	Fresh Tissue	HM006140	HM006478	HM006649	HM006231	Vouchered Tissue	2002-04-18	J. Dumbacher
KU5439	Colluricincla	megarhyncha	palmeri	Sapoa Camp	Fresh Tissue	HM006141	HM006479	HM006650	HM006232	Vouchered Tissue	2002-04-18	A.L. Mack 1476
KU5440	Colluricincla	megarhyncha	palmeri	Sapoa Camp	Fresh Tissue	HM006142	HM006480	HM006651	HM006233	Vouchered Tissue	2002-04-18	A.L. Mack 1476
KU5441	Colluricincla	megarhyncha	palmeri	Sapoa Camp	Fresh Tissue	HM006143	HM006481	HM006652	HM006234	Vouchered Tissue	2002-04-18	A.L. Mack 1476
KU5442	Colluricincla	megarhyncha	palmeri	Sapoa Camp	Fresh Tissue	HM006144	HM006482	HM006653	HM006235	Vouchered Tissue	2002-04-18	J. Dumbacher 220
KU5490	Colluricincla	megarhyncha	palmeri	Sapoa Camp	Fresh Tissue	HM006145	HM006483	HM006654	HM006236	Vouchered Tissue	2002-04-20	J. Dumbacher 236
KU5491	Colluricincla	megarhyncha	palmeri	Sapoa Camp	Fresh Tissue	HM006146	HM006484	HM006655	HM006237	Vouchered Tissue	2002-04-20	J. Dumbacher
KU5521	Colluricincla	megarhyncha	palmeri	Sapoa Camp	Fresh Tissue	HM006147	HM006485	HM006656	HM006238	Vouchered Tissue	2002-04-22	J. Dumbacher 248
KU5568	Colluricincla	megarhyncha	palmeri	Sapoa Camp	Fresh Tissue	HM006148	HM006486	HM006657	HM006239	Vouchered Tissue	2002-04-26	J. Dumbacher 266
KU5605	Colluricincla	megarhyncha	palmeri	Sapoa Camp	Fresh Tissue	HM006149	HM006487	HM006658	HM006240	Vouchered Tissue	2002-05-01	J. Dumbacher
KU5607	Colluricincla	megarhyncha	palmeri	Sapoa Camp	Fresh Tissue	HM006150	HM006488	HM006659	HM006241	Vouchered Tissue	2002-05-01	J. Dumbacher
KU5608	Colluricincla	megarhyncha	palmeri	Sapoa Camp	Fresh Tissue	HM006151	HM006489	HM006660	HM006242	Vouchered Tissue	2002-05-03	A.L. Mack 1550
KU6849	Colluricincla	megarhyncha	superfluus	Mt. Suckling	Fresh Tissue	HM006120	HM006458	HM006629	HM006280	Vouchered Tissue	2002-10-01	B.W. Benz
KU6865	Colluricincla	megarhyncha	superfluus	Mt. Suckling	Fresh Tissue	HM006121	HM006459	HM006630	HM006281	Vouchered Tissue	2002-10-01	B.W. Benz
KU6957	Colluricincla	megarhyncha	superfluus	Mt. Suckling	Fresh Tissue	HM006122	HM006460	HM006631	HM006282	Vouchered Tissue	2002-10-01	B.W. Benz
KU6960	Colluricincla	megarhyncha	superfluus	Mt. Suckling	Fresh Tissue	HM006123	HM006461	HM006632	HM006283	Vouchered Tissue	2002-10-30	G.C. Greene 66
KU6971	Colluricincla	megarhyncha	superfluus	Mt. Suckling	Fresh Tissue	HM006124	HM006462	HM006633	HM006284	Vouchered Tissue	2002-10-01	B.W. Benz
KU6976	Colluricincla	megarhyncha	superfluus	Mt. Suckling	Fresh Tissue	HM006125	HM006463	HM006634	HM006285	Vouchered Tissue	2002-10-01	B.W. Benz
KU7077	Colluricincla	megarhyncha	wuroi	Ekame	Fresh Tissue	HM006075	HM006413	HM006584	HM006340	Vouchered Tissue	2003-05-19	A.L. Mack 2070
KU7110	Colluricincla	megarhyncha	palmeri	Dark End	Fresh Tissue	HM006062	HM006400	HM006571	HM006210	Vouchered Tissue	2002-11-06	A.L. Mack 1575
KU7111	Colluricincla	megarhyncha	palmeri	Dark End	Fresh Tissue	HM006063	HM006401	HM006572	HM006211	Vouchered Tissue	2002-11-07	A.L. Mack 1576
KU7112	Colluricincla	megarhyncha	palmeri	Dark End	Fresh Tissue	HM006064	HM006402	HM006573	HM006212	Vouchered Tissue	2002-11-07	A.L. Mack 1577
KU7116	Colluricincla	megarhyncha	palmeri	Dark End	Fresh Tissue	HM006065	HM006403	HM006574	HM006213	Vouchered Tissue	2001-11-14	A.L. Mack 1596
KU7118	Colluricincla	megarhyncha	palmeri	Dark End	Fresh Tissue	HM006066	HM006404	HM006575	HM006214	Vouchered Tissue	2002-11-14	A.L. Mack 1597
KU7130	Colluricincla	megarhyncha	palmeri	Dark End	Fresh Tissue	HM006067	HM006405	HM006576	HM006215	Vouchered Tissue	2002-11-22	A.L. Mack 1618
KU7139	Colluricincla	megarhyncha	palmeri	Pipeline Camp	Fresh Tissue	HM006129	HM006467	HM006638	HM006220	Vouchered Tissue	2002-12-05	A.L. Mack 1633
KU7140	Colluricincla	megarhyncha	palmeri	Pipeline Camp	Fresh Tissue	HM006130	HM006468	HM006639	HM006221	Vouchered Tissue	2002-12-05	A.L. Mack 1634
KU7142	Colluricincla	megarhyncha	palmeri	Pipeline Camp	Fresh Tissue	HM006131	HM006469	HM006640	HM006222	Vouchered Tissue	2002-12-08	A.L. Mack 1636
KU7153	Colluricincla	megarhyncha	tappenbecki	Tikiam	Fresh Tissue	HM006157	HM006499	HM006670	HM006311	Vouchered Tissue	2003-03-27	A.L. Mack 1686
KU7154	Colluricincla	megarhyncha	tappenbecki	Tikiam	Fresh Tissue	HM006158	HM006500	HM006671	HM006312	Vouchered Tissue	2003-03-28	A.L.Mack 1687
KU7181	Colluricincla	megarhyncha	tappenbecki	Tikiam	Fresh Tissue	HM006159	HM006501	HM006672	HM006310	Vouchered Tissue	2003-03-30	A.L. Mack 1715
KU7220	Colluricincla	megarhyncha	tappenbecki	Tikiam	Fresh Tissue	HM006160	HM006502	HM006673	HM006313	Vouchered Tissue	2003-04-03	A.L. Mack 1754
KU7224	Colluricincla	megarhyncha	tappenbecki	Tikiam	Fresh Tissue	HM006161	HM006503	HM006674	HM006314	Vouchered Tissue	2003-04-03	A.L. Mack 1758
KU7230	Colluricincla	megarhyncha	tappenbecki	Tikiam	Fresh Tissue	HM006162	HM006504	HM006675	HM006315	Vouchered Tissue	2003-04-03	A.L. Mack 1764
KU7234	Colluricincla	megarhyncha	tappenbecki	Tikiam	Fresh Tissue	HM006163	HM006505	HM006676	HM006316	Vouchered Tissue	2003-04-03	A.L. Mack 1764
KU7238	Colluricincla	megarhyncha	tappenbecki	Tikiam	Fresh Tissue	HM006164	HM006506	HM006677	HM006317	Vouchered Tissue	2003-04-04	A.L. Mack 1772
KU7239	Colluricincla	megarhyncha	tappenbecki	Tikiam	Fresh Tissue	HM006165	HM006507	HM006678	HM006318	Vouchered Tissue	2003-04-04	A.L. Mack 1773
KU7259	Colluricincla	megarhyncha	tappenbecki	Tikiam	Fresh Tissue	HM006166	HM006508	HM006679	HM006319	Vouchered Tissue	2003-04-06	A.L. Mack 1793
KU7276	Colluricincla	megarhyncha	tappenbecki	Tikiam	Fresh Tissue	HM006167	HM006509	HM006680	HM006320	Vouchered Tissue	2003-04-08	A.L. Mack 1810
KU7283	Colluricincla	megarhyncha	tappenbecki	Tikiam	Fresh Tissue	HM006168	HM006510	HM006681	HM006321	Vouchered Tissue	2003-04-08	A.L. Mack 1817
KU7307	Colluricincla	megarhyncha	tappenbecki	Tikiam	Fresh Tissue	HM006169	HM006511	HM006682	HM006322	Vouchered Tissue	2003-04-12	A.L. Mack 1841
KU7325	Colluricincla	megarhyncha	tappenbecki	Tikiam	Fresh Tissue	HM006170	HM006512	HM006683	HM006323	Vouchered Tissue	2003-04-15	A.L. Mack 1859
KU7336	Colluricincla	megarhyncha	madaraszi	Surim	Fresh Tissue		HM006490	HM006661	HM006303	Vouchered Tissue	2003-01-06	A.L. Mack 1641
KU7337	Colluricincla	megarhyncha	madaraszi	Surim	Fresh Tissue	HM006152	HM006491	HM006662	HM006304	Vouchered Tissue	2003-01-06	A,L. Mack 1642
KU7338	Colluricincla	megarhyncha	madaraszi	Surim	Fresh Tissue	HM006153	HM006492	HM006663	HM006305	Vouchered Tissue	2003-01-06	A.L. Mack 1644
KU7351	Colluricincla	megarhyncha	madaraszi	Surim	Fresh Tissue		HM006493	HM006664	HM006306	Vouchered Tissue	2001-01-09	A.L. Mack 1659
KU7353	Colluricincla	megarhyncha	madaraszi	Surim	Fresh Tissue	HM006154	HM006494	HM006665	HM006307	Vouchered Tissue	2003-01-09	A.L. Mack 1661
KU7359	Colluricincla	megarhyncha	madaraszi	Tarona	Fresh Tissue		HM006495	HM006666	HM006308	Vouchered Tissue	2003-01-14	A.L. Mack 1667
KU7360	Colluricincla	megarhyncha	madaraszi	Tarona	Fresh Tissue		HM006496	HM006667	HM006309	Vouchered Tissue	2003-01-14	A.L. Mack 1668
KU7478	Colluricincla	megarhyncha	wuroi	Ekame	Fresh Tissue	HM006076	HM006414	HM006585	HM006341	Vouchered Tissue	2003-05-01	A.L. Mack 1892
KU7511	Colluricincla	megarhyncha	wuroi	Ekame	Fresh Tissue	HM006077	HM006415	HM006586	HM006342	Vouchered Tissue	2003-05-05	A.L. Mack 1925
KU7523	Colluricincla	megarhyncha	wuroi	Ekame	Fresh Tissue	HM006078	HM006416	HM006587	HM006343	Vouchered Tissue	2003-05-07	A.L. Mack 1937
KU7525	Colluricincla	megarhyncha	wuroi	Ekame	Fresh Tissue	HM006079	HM006417	HM006588	HM006344	Vouchered Tissue	2003-05-07	A.L. Mack 1939
KU7554	Colluricincla	megarhyncha	wuroi	Ekame	Fresh Tissue	HM006080	HM006418	HM006589	HM006345	Vouchered Tissue	2003-05-12	A.L. Mack 1968
KU7561	Colluricincla	megarhyncha	wuroi	Ekame	Fresh Tissue	HM006081	HM006419	HM006590	HM006346	Vouchered Tissue	2003-05-12	A.L. Mack 1975
KU7575	Colluricincla	megarhyncha	wuroi	Ekame	Fresh Tissue	HM006082	HM006420	HM006591	HM006347	Vouchered Tissue	2003-05-14	A.L. Mack 1989
KU7579	Colluricincla	megarhyncha	wuroi	Ekame	Fresh Tissue	HM006083	HM006421	HM006592	HM006348	Vouchered Tissue	2003-05-14	A.L. Mack 1993
KU7612	Colluricincla	megarhyncha	wuroi	Ekame	Fresh Tissue	HM006084	HM006422	HM006593	HM006349	Vouchered Tissue	2003-05-16	A.L. Mack 2026
KU7623	Colluricincla	megarhyncha	wuroi	Ekame	Fresh Tissue	HM006085	HM006423	HM006594	HM006350	Vouchered Tissue	2003-05-17	A.L. Mack 2037
KU7626	Colluricincla	megarhyncha	wuroi	Ekame	Fresh Tissue	HM006086	HM006424	HM006595	HM006351	Vouchered Tissue	2003-05-17	A.L. Mack 2040
KU7631	Colluricincla	megarhyncha	wuroi	Ekame	Fresh Tissue	HM006087	HM006425	HM006596	HM006352	Vouchered Tissue	2003-05-17	A.L. Mack 2045
KU7632	Colluricincla	megarhyncha	wuroi	Ekame	Fresh Tissue	HM006088	HM006426	HM006597	HM006353	Vouchered Tissue	2003-05-17	A.L. Mack 2046
KU7635	Colluricincla	megarhyncha	wuroi	Ekame	Fresh Tissue	HM006089	HM006427	HM006598	HM006354	Vouchered Tissue	2003-05-17	A.L. Mack 2049
KU7639	Colluricincla	megarhyncha	wuroi	Ekame	Fresh Tissue	HM006090	HM006428	HM006599	HM006355	Vouchered Tissue	2003-05-19	A.L. Mack 2053
KU9535	Colluricincla	megarhyncha	maeandrinus	Gahom	Fresh Tissue	HM006091	HM006429	HM006600	HM006300	Vouchered Tissue	2003-06-20	A.L. Mack 2142
KU9579	Colluricincla	megarhyncha	maeandrinus	Gahom	Fresh Tissue	HM006092	HM006430	HM006601	HM006301	Vouchered Tissue	2003-06-29	A.L. Mack 2186
KU9609	Colluricincla	megarhyncha	neos	Kamiali	Fresh Tissue	HM006108	HM006446	HM006617	HM006252	Vouchered Tissue	2008-11-18	B.W. Benz 775
KU9615	Colluricincla	megarhyncha	neos	Kamiali	Fresh Tissue	HM006109	HM006447	HM006618	HM006253	Vouchered Tissue	2008-11-15	B.W. Benz 802
KU9620	Colluricincla	megarhyncha	neos	Kamiali	Fresh Tissue	HM006110	HM006448	HM006619	HM006254	Vouchered Tissue	2008-11-25	B.W. Benz 807
KU9621	Colluricincla	megarhyncha	neos	Kamiali	Fresh Tissue	HM006111	HM006449	HM006620	HM006255	Vouchered Tissue	2008-11-25	B.W. Benz 808
KU9627	Colluricincla	megarhyncha	neos	Kamiali	Fresh Tissue	HM006112	HM006450	HM006621	HM006256	Vouchered Tissue	2008-11-29	B.W. Benz 814
KU9634	Colluricincla	megarhyncha	neos	Kamiali	Fresh Tissue	HM006113	HM006451	HM006622	HM006257	Vouchered Tissue	2008-11-30	B.W. Benz 825
KU9636	Colluricincla	megarhyncha	neos	Kamiali	Fresh Tissue	HM006114	HM006452	HM006623	HM006258	Vouchered Tissue	2008-11-30	B.W. Benz 827
KU9637	Colluricincla	megarhyncha	neos	Kamiali	Fresh Tissue	HM006115	HM006453	HM006624	HM006259	Vouchered Tissue	2008-11-30	B.W. Benz 828
KU9644	Colluricincla	megarhyncha	neos	Kamiali	Fresh Tissue	HM006116	HM006454	HM006625	HM006260	Vouchered Tissue	2008-12-03	B.W. Benz 835
KU9647	Colluricincla	megarhyncha	neos	Kamiali	Fresh Tissue	HM006117	HM006455	HM006626	HM006261	Vouchered Tissue	2008-12-03	B.W. Benz 838
KU9648	Colluricincla	megarhyncha	neos	Kamiali	Fresh Tissue	HM006118	HM006456	HM006627	HM006262	Vouchered Tissue	2008-12-03	B.W. Benz 839
KU9649	Colluricincla	megarhyncha	neos	Kamiali	Fresh Tissue	HM006119	HM006457	HM006628	HM006263	Vouchered Tissue	2008-12-03	B.W. Benz 840
NHMT 1916.5.30.161	Colluricincla	megarhyncha	wuroi	Parimau	Museum skin sample	HM006049	HM006387	HM006559	HM006356	NHMT Round Skin	1910-09-01	BOU Dutch NG Expedition
NHMT 1916.5.30.174	Colluricincla	megarhyncha	wuroi	Wataikwa River	Museum skin sample	HM006050	HM006388	HM006560		NHMT Round Skin	1910-10-01	Shortridge
NHMT 1934.10.21.163	Colluricincla	megarhyncha	megarhynchus	Salawati	Museum skin sample	HM006051	HM006389	HM006561	HM006327	NHMT Round Skin	1934-05-06	Unknown
NHMT 73.5.12.1288	Colluricincla	megarhyncha	megarhynchus	Dorey	Museum skin sample	HM006052	HM006390	HM006562		NHMT Round Skin	6-Jun-1858	AR Wallace
PIGAG14	Colluricincla	megarhyncha	palmeri	Darai Camp	Fresh Tissue	HM006171	HM006513	HM006684	HM006245	netted bird; no voucher	2003-07-27	P. Igag 14
PIGAG27	Colluricincla	megarhyncha	palmeri		Fresh Tissue	HM006172	HM006514	HM006685	HM006246	netted bird; no voucher	Unknown	Unknown
PIGAG666	Colluricincla	megarhyncha	palmeri		Fresh Tissue	HM006173	HM006515	HM006686	HM006247	netted bird; no voucher	Unknown	Unknown
TKP2003-009	Colluricincla	megarhyncha	fortis	Normanby, D'Entrecasteau Is.	Fresh Tissue	HM006068	HM006406	HM006577	HM006198	Vouchered Tissue	2007-01-29	Thane Pratt
TKP2003-016	Colluricincla	megarhyncha	fortis	Normanby, D'Entrecasteau Is.	Fresh Tissue	HM006069	HM006407	HM006578	HM006199	Vouchered Tissue	2003-01-30	Thane Pratt
TKP2003-043	Colluricincla	megarhyncha	fortis	Fergusson, D'Entrecasteau Is.	Fresh Tissue	HM006070	HM006408	HM006579	HM006200	Vouchered Tissue	2007-02-12	Thane Pratt
TKP2003-046	Colluricincla	megarhyncha	fortis	Fergusson, D'Entrecasteau Is.	Fresh Tissue	HM006071	HM006409	HM006580	HM006201	Vouchered Tissue	2007-02-13	Thane Pratt
TKP2003-049	Colluricincla	megarhyncha	fortis	Fergusson, D'Entrecasteau Is.	Fresh Tissue	HM006072	HM006410	HM006581	HM006202	Vouchered Tissue	2007-02-14	Thane Pratt
TKP2003-052	Colluricincla	megarhyncha	fortis	Fergusson, D'Entrecasteau Is.	Fresh Tissue	HM006073	HM006411	HM006582	HM006203	Vouchered Tissue	2007-02-15	Thane Pratt

## Sheet: no data from ku
catalog	genus	sp	subsp	camp				probable collector
KU4689	Colluricincla	megarhyncha	palmeri	Aedo	Fresh Tissue	Vouchered Tissue		mack
KU4693	Colluricincla	megarhyncha	palmeri	Aedo	Fresh Tissue	Vouchered Tissue		mack
KU5137	Colluricincla	megarhyncha	palmeri	Oo-Pio	Fresh Tissue	Vouchered Tissue		mack
KU5175	Colluricincla	megarhyncha	palmeri	Oo-Pio	Fresh Tissue	Vouchered Tissue		mack
KU5207	Colluricincla	megarhyncha	despectus	Ivimka	Fresh Tissue	Vouchered Tissue		mack
KU5267	Colluricincla	megarhyncha	palmeri	Herowana	Fresh Tissue	Vouchered Tissue		mack
KU5268	Colluricincla	megarhyncha	palmeri	Herowana	Fresh Tissue	Vouchered Tissue		mack
KU5287	Colluricincla	megarhyncha	despectus	Ivimka	Fresh Tissue	Vouchered Tissue		mack
KU5290	Colluricincla	megarhyncha	despectus	Ivimka	Fresh Tissue	Vouchered Tissue		mack
KU5292	Colluricincla	megarhyncha	despectus	Ivimka	Fresh Tissue	Vouchered Tissue		mack
KU5320	Colluricincla	megarhyncha	despectus	Ivimka	Fresh Tissue	Vouchered Tissue		mack
KU5321	Colluricincla	megarhyncha	despectus	Ivimka	Fresh Tissue	Vouchered Tissue		mack
KU5322	Colluricincla	megarhyncha	despectus	Ivimka	Fresh Tissue	Vouchered Tissue		mack
KU5323	Colluricincla	megarhyncha	despectus	Ivimka	Fresh Tissue	Vouchered Tissue		mack
KU5327	Colluricincla	megarhyncha	despectus	Ivimka	Fresh Tissue	Vouchered Tissue		mack
KU5328	Colluricincla	megarhyncha	despectus	Ivimka	Fresh Tissue	Vouchered Tissue		mack
KU5329	Colluricincla	megarhyncha	despectus	Ivimka	Fresh Tissue	Vouchered Tissue		mack
KU5336	Colluricincla	megarhyncha	despectus	Ivimka	Fresh Tissue	Vouchered Tissue		mack
KU5337	Colluricincla	megarhyncha	despectus	Ivimka	Fresh Tissue	Vouchered Tissue		mack
KU5391	Colluricincla	megarhyncha	palmeri	Sapoa Camp	Fresh Tissue	Vouchered Tissue		mack
KU5392	Colluricincla	megarhyncha	palmeri	Sapoa Camp	Fresh Tissue	Vouchered Tissue		mack
KU5412	Colluricincla	megarhyncha	palmeri	Sapoa Camp	Fresh Tissue	Vouchered Tissue		mack
KU5413	Colluricincla	megarhyncha	palmeri	Sapoa Camp	Fresh Tissue	Vouchered Tissue		mack
KU5431	Colluricincla	megarhyncha	palmeri	Sapoa Camp	Fresh Tissue	Vouchered Tissue		mack
KU5438	Colluricincla	megarhyncha	palmeri	Sapoa Camp	Fresh Tissue	Vouchered Tissue		mack
KU5439	Colluricincla	megarhyncha	palmeri	Sapoa Camp	Fresh Tissue	Vouchered Tissue		mack
KU5440	Colluricincla	megarhyncha	palmeri	Sapoa Camp	Fresh Tissue	Vouchered Tissue		mack
KU5441	Colluricincla	megarhyncha	palmeri	Sapoa Camp	Fresh Tissue	Vouchered Tissue		mack
KU5491	Colluricincla	megarhyncha	palmeri	Sapoa Camp	Fresh Tissue	Vouchered Tissue		mack
KU5521	Colluricincla	megarhyncha	palmeri	Sapoa Camp	Fresh Tissue	Vouchered Tissue		mack
KU5605	Colluricincla	megarhyncha	palmeri	Sapoa Camp	Fresh Tissue	Vouchered Tissue		mack
KU5607	Colluricincla	megarhyncha	palmeri	Sapoa Camp	Fresh Tissue	Vouchered Tissue		mack
KU5608	Colluricincla	megarhyncha	palmeri	Sapoa Camp	Fresh Tissue	Vouchered Tissue		mack
KU6849	Colluricincla	megarhyncha	superfluus	Mt. Suckling	Fresh Tissue	Vouchered Tissue		benz or greene
KU6865	Colluricincla	megarhyncha	superfluus	Mt. Suckling	Fresh Tissue	Vouchered Tissue		benz or greene
KU6957	Colluricincla	megarhyncha	superfluus	Mt. Suckling	Fresh Tissue	Vouchered Tissue		benz or greene
KU6971	Colluricincla	megarhyncha	superfluus	Mt. Suckling	Fresh Tissue	Vouchered Tissue		benz or greene
KU6976	Colluricincla	megarhyncha	superfluus	Mt. Suckling	Fresh Tissue	Vouchered Tissue		benz or greene
KU7110	Colluricincla	megarhyncha	palmeri	Dark End	Fresh Tissue	Vouchered Tissue		mack
KU7111	Colluricincla	megarhyncha	palmeri	Dark End	Fresh Tissue	Vouchered Tissue		mack
KU7112	Colluricincla	megarhyncha	palmeri	Dark End	Fresh Tissue	Vouchered Tissue		mack
KU7116	Colluricincla	megarhyncha	palmeri	Dark End	Fresh Tissue	Vouchered Tissue		mack
KU7118	Colluricincla	megarhyncha	palmeri	Dark End	Fresh Tissue	Vouchered Tissue		mack
KU7130	Colluricincla	megarhyncha	palmeri	Dark End	Fresh Tissue	Vouchered Tissue		mack
KU7139	Colluricincla	megarhyncha	palmeri	Pipeline Camp	Fresh Tissue	Vouchered Tissue		mack
KU7140	Colluricincla	megarhyncha	palmeri	Pipeline Camp	Fresh Tissue	Vouchered Tissue		mack
KU7142	Colluricincla	megarhyncha	palmeri	Pipeline Camp	Fresh Tissue	Vouchered Tissue		mack
KU7153	Colluricincla	megarhyncha	tappenbecki	Tikiam	Fresh Tissue	Vouchered Tissue		mack
KU7307	Colluricincla	megarhyncha	tappenbecki	Tikiam	Fresh Tissue	Vouchered Tissue		mack
KU7336	Colluricincla	megarhyncha	madaraszi	Surim	Fresh Tissue	Vouchered Tissue		mack
KU7337	Colluricincla	megarhyncha	madaraszi	Surim	Fresh Tissue	Vouchered Tissue		mack
KU7338	Colluricincla	megarhyncha	madaraszi	Surim	Fresh Tissue	Vouchered Tissue		mack
KU7351	Colluricincla	megarhyncha	madaraszi	Surim	Fresh Tissue	Vouchered Tissue		mack
KU7353	Colluricincla	megarhyncha	madaraszi	Surim	Fresh Tissue	Vouchered Tissue		mack
KU7359	Colluricincla	megarhyncha	madaraszi	Tarona	Fresh Tissue	Vouchered Tissue		mack
KU7360	Colluricincla	megarhyncha	madaraszi	Tarona	Fresh Tissue	Vouchered Tissue		mack
KU9535	Colluricincla	megarhyncha	maeandrinus	Gahom	Fresh Tissue	Vouchered Tissue		mack
PIGAG27	Colluricincla	megarhyncha	palmeri	darai camp?	Fresh Tissue	netted bird; no voucher		igag
PIGAG666	Colluricincla	megarhyncha	palmeri	darai camp?	Fresh Tissue	netted bird; no voucher		igag
