# Supplementary material for: A Passerine Bird's Evolution Corroborates the Geologic History of the Island of New Guinea
Source: PLoS One. 2011 May 6;6(5):e19479. doi: 10.1371/journal.pone.0019479 (PMC3089620; doi:10.1371/journal.pone.0019479)
Supplement: Table S3 — Phylomapper estimates of evolution in dispersal distance among basins. (XLS) [file pone.0019479.s004.xls]

## Sheet: Sheet1
Table S3: Phylomapper estimates of evolution in dispersal distance among basins.
A) Six dispersal class model
Dispersal Class	Dispersal Distance (m/gen*)	Range Size (km)	Log Likelihood	Test Statistic	d.f.	p-value
				2*(lnL5-lnL1)
All Branches	123.323	N/A	-1447.95
South Papuan & Bintuni Basin	171.328	470.9	-1285.26	325.377	4	3.62e-69
Sepik Ramu Basin	93.827	321.7
D’Entrecosteaux Islands	13.931	54
South Papuan Peninsula	48.025	N/A
Remaining Branches		N/A
B) Dispersal model with CVB as separate dispersal class
Dispersal Class	Dispersal Distance (m/gen*)	Range Size (km)	Log Likelihood	Test Statistic	d.f.	p-value
				2*(lnL5-lnL1)
South Papuan Peninsula	53.529	N/A	-681.802
Cape Vogel Basin	61.155	184.2	-616.281	5.042	1	0.24739
South Papuan Peninsula	48.025	259.6
(Remaining Branches)		N/A
