# Supplementary material for: A Passerine Bird's Evolution Corroborates the Geologic History of the Island of New Guinea
Source: PLoS One. 2011 May 6;6(5):e19479. doi: 10.1371/journal.pone.0019479 (PMC3089620; doi:10.1371/journal.pone.0019479)
Supplement: Table S4 — Molecular diversity estimates and tests of recent population expansion. (XLS) [file pone.0019479.s005.xls]

## Sheet: Sheet1
Table S4: Molecular diversity estimates and tests of recent population expansion.
Basin	N	H	ns	nv	nd	π (s.d.)	D	FS
SPP	72	37	194	16	210	0.013 (0.006)	-0.6814	1.03116
SPB	20	10	20	0	20	0.008 (0.004)	-0.86597	-1.3408
BB	8	7	6	0	6	0.003 (0.002)	-1.63982	-3.44253
MB	3	2	3	0	3	0.006 (0.006)	0	1.60944
TF	3	2	1	0	1	0.001 (0.001)	0	0.20067
SRB	24	19	99	6	105	0.010 (0.005)	-1.06182	-1.80187
CVB	12	11	52	4	56	0.007 (0.004)	-0.68055	-1.59324
Molecular diversity indexes where N is the number of samples; H number of haplotypes; ns number of transitions; nv number of transversions; nd number of substitutions; πmean paiwise haplotype difference and Ɵs and indicators of demographic or spatial expansion (Tajima's D and Fu's FS). Bolded values are significant at the p<0.025.
